# Supplementary material for: Investigating Virus–Host Interactions in Cultured Primary Honey Bee Cells
Source: Insects. 2021 Jul 17;12(7):653. doi: 10.3390/insects12070653 (PMC8329929; doi:10.3390/insects12070653)
Supplement: Supplementary file 1 [file insects-12-00653-s001.zip]

Archive with 3 entries (3 files):
- .DS_Store
- SFigs S1-S12 June29 2021.pdf
- Supplemental_Tables_final.xlsx
