# Supplementary material for: Investigating Virus–Host Interactions in Cultured Primary Honey Bee Cells
Source: Insects. 2021 Jul 17;12(7):653. doi: 10.3390/insects12070653 (PMC8329929; doi:10.3390/insects12070653)
Supplement: Supplementary file 1 [file insects-12-00653-s001.zip › Supplemental_Tables_final.xlsx]

## Sheet: Table S1
Table S1. Primers used in this study
Pathogen Screening endpoint and qPCR primers
Genome	NCBI Acession No.; GI No.	Primer name	Sequence (5'-3')	Product Size (bp)	Reference
Acute bee paralysis virus (ABPV)	NC_002548.1	qABPV F5305 (5457)	GGATGAGAGAAGACCAATTG	169	Cavigli et al 2015
		qAPBV R5473	GGAATAAACATTAGTTCCTATGG
Black queen cell virus (BQCV)	NC_003784.1	qBQCVorf2F_6664	TCCTCAAATCTGGAGCGAAC	141	Cavigli et al 2015
		qBQCVorf2R_6805	GTATTCGCTGGCCGTAAAAC
Chronic bee paralysis virus (CBPV)	NC_010711.1	CBPV1	AGTTGTCATGGTTAACAGGATACGAG	455	Ribiere 2002
		CBPV2	TCTAATCTTAGCACGAAAGCCGAG
Deformed wing virus (DWV)	AY292384.1	DWV-F (DWV-F-1170)	CTTACTCTGCCGTCGCCCA	194	Cavigli et al 2015
		DWV-R (DWV-R-1364)	CCGTTAGGAACTCATTATCGCG
Israeli acute paralysis virus (IAPV)	NC_009025.1	IAPV_F_7762	GCAGCTATTTTTGGCTGGTC	226	Cavigli et al 2015
		IAPV_R_7876	CCAATGGTACGCTCATATCG
Kashmir bee virus (KBV)	NC_004807.1	KBV_F1_3603	CCGGACATTTGACTGGATTC	132	Cavigli et al 2015
		KBV_R1_3735	TCCTTGGATTCACCAAGAGC
Lake Sinai viruses 1-4 (universal)		LSV1-4-F-2157	CGTGCGGACCTCATTTCTTCATGT	84	Daughenbaugh et al 2015
		LSV1-4-R-2239	CCTCCCACCGCGTGTGC
Virus quantification and house keeping gene qPCR primers
Genome/Gene	NCBI Acession No.; GI No.	Primer name	Sequence (5'-3')	Product Size (bp)	Reference
ribosomal protein L8 (Apis m.)	XM_393671.3 GI:110760460	Rpl8Fw	TGGATGTTCAACAGGGTTCATA	100	Evans et al. 2006
		Rpl8Rev	CTGGTGGTGGACGTATTGATAA
Flock House virus (FHV)	EF690538	FHV-FW	CGTAACAACAACCCAAACAG	171	This work
		FHV-REV	GATCGGTGTTGAAGTCAGGT
		FHV_TAGS_Neg Strand	GGCCGTCATGGTGGCGAATAACGTAACAACAACCCAAACAG	192	This work
deformed wing virus (DWV)	AY292384.1	DWV-FW	CTTACTCTGCCGTCGCCCA	194	Cavigli et al 2015
		DWV-REV	CCGTTAGGAACTCATTATCGCG
		DWV_TAGS_F	GGCCGTCATGGTGGCGAATAActtactctgccgtcgccca	215	This work
sacbrood virus (SBV)	AF092924.1	SBV_221-240_For	ACCAACCGATTCCTCAGTAG	125	Cavigli et al 2015
		SBV_478-497_Rev	TCTTCGTCCACTCTCATCAC
		SBV_TAGS_F	GGCCGTCATGGTGGCGAATAAACCAACCGATTCCTCAGTAG	146	This work
		TagS (NegStrdDect)	GGCCGTCATGGTGGCGAATAA	varies	Plaskon et al. (2009)
Gene Expression qPCR primers
Genome/Gene	NCBI Acession No.; GI No.	Primer name	Sequence (5'-3')	Product Size (bp)	Reference
dicer-like	XM_016917734.1	Dicerlike-3-F	TGCAGAATGAATCAAAGAACCGA	144	Galbraith et al. 2015
		Dicerlike-3-R	TGAGCCAATACAAAGCTGGA
ago2	XM_395048.6	AGO2_3_F	AAAAAGAGCTATTGCGCGCT	148	Brutscher et al 2017
		AGO2_3_R	ACCATAACTCGGAGCGTTGA
bap1/mf116383	LOC725387	LOC725387_3_F	AGGCATTCCATCAGATGAACTGT	118	Brutscher et al 2017
		LOC725387_3_R	TGATGGAGGACATGGCCAAG

## Sheet: Table S2
Table S2. Raw data for SBV-infected hemocytes (Figures 2 and S2).
Approximately 1x105 hemocytes were either naturally infected or were experimentally infected with larval lysate containing 2.5x106 SBV RNA copies. SBV RNA copies were measureed as a proxy for viral burden by qPCR over a timecourse.
Absolute RNA copies were calculated by comparison to a linear standard curve constructed using DNA plasmids containing the cloned SBV amplicon.
The data presented below are plotted in Figure 1.
Natural hemocyte infection - Figure 1 A
Treatment	Timepoint	Sample	RNA copies/20ng RNA
mock	0 hr	mock 0hr_A	1867
mock	0 hr	mock 0hr_B	1859
mock	0 hr	mock 0hr_C	4825
mock	24hr	mock 24_A	158
mock	24hr	mock 24_B	3066
mock	24hr	mock 24_C	172
mock	48hr	mock 48_A	42
mock	48hr	mock 48_B	134949
mock	48hr	mock 48_C	769126
mock	72hr	mock 72hr_A	1534453
mock	72hr	mock 72hr_B	106019
mock	72hr	mock 72hr_C	202798
mock	96hr	mock 96_A	1701486
mock	96hr	mock 96_B	512458
mock	96hr	mock 96_B	3224122
SBV	0 hr	SBV 0hr_A	23676
SBV	0 hr	SBV 0hr_B	10070
SBV	0 hr	SBV 0hr_C	10043
SBV	24hr	SBV 24_A	144330
SBV	24hr	SBV 24_B	397320
SBV	24hr	SBV 24_C	101266
SBV	48hr	SBV 48_A	1003053
SBV	48hr	SBV 48_B	1055428
SBV	48hr	SBV 48_C	764499
SBV	72hr	SBV 72hr_A	1271073
SBV	72hr	SBV 72hr_B	3380030
SBV	72hr	SBV 72hr_C	1857127
SBV	96hr	SBV 96_A	2941724
SBV	96hr	SBV 96_B	5416124
SBV	96hr	SBV 96_C	6684177
SBV-infected naïve hemocytes - Figure 1B
Treatment	Timepoint	Sample	RNA copies/20ng RNA
mock	0hr	mock 0hr_A	0.754525
mock	0hr	mock 0hr_B	0.188337
mock	0hr	mock 0hr_C	0.0797875
mock	24hr	mock 24_A	89.766
mock	24hr	mock 24_B	101.329
mock	24hr	mock 24_C	105.421
mock	48hr	mock 48_A	10.3947
mock	48hr	mock 48_B	14.1432
mock	48hr	mock 48_C	190.534
mock	72hr	mock 72hr_A	0.225925
mock	72hr	mock 72hr_B	0.10625
mock	72hr	mock 72hr_C	0.0822375
mock	96hr	mock 96_A	0.566883
mock	96hr	mock 96_B	0.11145
mock	96hr	mock 96_B	0.0614667
SBV Wash	0hr	SBV 0hr_A	40
SBV Wash	0hr	SBV 0hr_B	281.25
SBV Wash	0hr	SBV 0hr_C	280
SBV Wash	24hr	SBV 24_A	5193.33
SBV Wash	24hr	SBV 24_B	3613.33
SBV Wash	24hr	SBV 24_C	2346.67
SBV Wash	48hr	SBV 48_A	33461.7
SBV Wash	48hr	SBV 48_B	26415
SBV Wash	48hr	SBV 48_C	22798.3
SBV Wash	72hr	SBV 72hr_A	4668.75
SBV Wash	72hr	SBV 72hr_B	9283.75
SBV Wash	72hr	SBV 72hr_C	8371.25
SBV Wash	96hr	SBV 96_A	23073.3
SBV Wash	96hr	SBV 96_B	18690
SBV Wash	96hr	SBV 96_C	17160

## Sheet: Table S3
Table S3. Raw data for SBV-infected purple eyed pupal cells (Figures 2 and S2).
Approximately 1x106 purple eyed pupal cells were experimentally infected with larval lysate containing 2.5x106 SBV RNA copies. SBV RNA copies were measureed as a proxy for viral burden by qPCR over a timecourse.
Absolute RNA copies were calculated by comparison to a linear standard curve constructed using DNA plasmids containing the cloned SBV amplicon.
The data below are plotted on Figure 2 and Figure S2.
replicate 1 - Figure S2A
Treatment	Timepoint	Sample	SBV SQ/20 ng RNA
mock	0hr	mock 0hr_A	35.6471
mock	0hr	mock 0hr_B	25.6626
mock	0hr	mock 0hr_C	87.8404
mock	24hr	mock 24_A	10
mock	24hr	mock 24_B	14.2
mock	24hr	mock 24_C	19.4
mock	48hr	mock 48_A	961.712
mock	48hr	mock 48_B	954.121
mock	48hr	mock 48_C	1641.98
mock	72hr	mock 72hr_A	134.275
mock	72hr	mock 72hr_B	76.9912
mock	72hr	mock 72hr_C	111.304
mock	96hr	mock 96_A	22.4
mock	96hr	mock 96_B	15.2
mock	96hr	mock 96_B	29.6
SBV	0hr	SBV 0hr_A	27859.8
SBV	0hr	SBV 0hr_B	23000.7
SBV	0hr	SBV 0hr_C	28266.4
SBV	24hr	SBV 24_A	21560.2
SBV	24hr	SBV 24_B	22762.4
SBV	24hr	SBV 24_C	21740
SBV	48hr	SBV 48_A	226870
SBV	48hr	SBV 48_B	120023
SBV	48hr	SBV 48_C	326785
SBV	72hr	SBV 72hr_A	231857
SBV	72hr	SBV 72hr_B	349924
SBV	72hr	SBV 72hr_C	389622
SBV	96hr	SBV 96_A	217516
SBV	96hr	SBV 96_B	330873
SBV	96hr	SBV 96_C	262370
replicate 2 - Figure 2A and Figure S2B
Treatment	Timepoint	Sample	SBV SQ/20 ng RNA
mock	0 hr	mock 0_A	1.0476
mock	0 hr	mock 0_B	2.47144
mock	0 hr	mock 0_C	1.78162
mock	24 hr	mock 24_A	1.99242
mock	24 hr	mock 24_B	0.53509
mock	24 hr	mock 24_C	1.58777
mock	48 hr	mock 48_A	20.0836
mock	48 hr	mock 48_B	24.7861
mock	48 hr	mock 48_C	49.4241
mock	72 hr	mock 72_A	0.59498
mock	72 hr	mock 72_B	2.0238
mock	72 hr	mock 72_C	1.40331
mock	96 hr	mock 96_A	53.0536
mock	96 hr	mock 96_B	64.1443
mock	96 hr	mock 96_C	180.999
SBV	0 hr	SBV 0_A	664.833
SBV	0 hr	SBV 0_B	667.094
SBV	0 hr	SBV 0_C	791.302
SBV	24 hr	SBV 24_A	658.954
SBV	24 hr	SBV 24_B	862.705
SBV	24 hr	SBV 24_C	1112.56
SBV	48 hr	SBV 48_A	34769.9
SBV	48 hr	SBV 48_B	39521.8
SBV	48 hr	SBV 48_C	52043.3
SBV	72 hr	SBV 72_A	42229.2
SBV	72 hr	SBV 72_B	104306
SBV	72 hr	SBV 72_C	161890
SBV	96 hr	SBV 96_A	380581
SBV	96 hr	SBV 96_B	1.36707e+06
SBV	96 hr	SBV 96_C	785893
replicate 3 - Figure S2C
Treatment	Time point	Sample	SBV SQ
mock	0 hr	mock 0_D	0.82366
mock	0 hr	mock 0_E	1.22748
mock	0 hr	mock 0_F	1.59166
mock	24 hr	mock 24_D	10.0635
mock	24 hr	mock 24_E	10.288
mock	24 hr	mock 24_F	9.52021
mock	48 hr	mock 48_D	1.19652
mock	48 hr	mock 48_E	2.76001
mock	48 hr	mock 48_F	3.18484
mock	72 hr	mock 72_D	0.86137
mock	72 hr	mock 72_E	13.2132
mock	72 hr	mock 72_F	1.95746
mock	96 hr	mock 96_D	8.18254
mock	96 hr	mock 96_E	13.3885
mock	96 hr	mock 96_F	3.38206
SBV	0 hr	SBV 0_D	1037.87
SBV	0 hr	SBV 0_E	985.939
SBV	0 hr	SBV 0_F	883.083
SBV	24 hr	SBV 24_D	25.4616
SBV	24 hr	SBV 24_E	14.8577
SBV	24 hr	SBV 24_F	12.9488
SBV	48 hr	SBV 48_D	3331
SBV	48 hr	SBV 48_E	5284.75
SBV	48 hr	SBV 48_F	10569.6
SBV	72 hr	SBV 72_D	18303.6
SBV	72 hr	SBV 72_E	10691
SBV	72 hr	SBV 72_F	12556.9
SBV	96 hr	SBV 96_D	71337.6
SBV	96 hr	SBV 96_E	117175
SBV	96 hr	SBV 96_F	41403.2

## Sheet: Table S4
Table S4. Raw data for DWV-infected purple eyed pupal cells. Data are plotted in Figures 3 and S3.
Approximately 1x106 purple eyed pupal cells were experimentally infected with 4.3x106 DWV RNA copies. DWV RNA copies were measureed as a proxy for viral burden by qPCR over a timecourse.
Absolute RNA copies were calculated by comparison to a linear standard curve constructed using DNA plasmids containing the cloned DWV amplicon.
The data below are plotted on Figure 3 and Figure S3.
replicate 1
Treatment	Timepoint	Sample	DWV RNA copies/20 ng RNA
mock	0hr	mock 0hr_A	784.492
mock	0hr	mock 0hr_B	1208
mock	0hr	mock 0hr_C	1691.49
mock	24hr	mock 24hr_A	1364.24
mock	24hr	mock 24hr_B	1195.09
mock	24hr	mock 24hr_C	1607.37
mock	48hr	mock 48hr_A	924.144
mock	48hr	mock 48hr_B	642.761
mock	48hr	mock 48hr_C	778.994
mock	72hr	mock 72hr_A	1516.47
mock	72hr	mock 72hr_B	715.896
mock	72hr	mock 72hr_C	1054.37
mock	96hr	mock 96hr_A	702.013
mock	96hr	mock 96hr_B	638.782
mock	96hr	mock 96hr_C	1848.51
DWV	0hr	DWV 0hr_A	988433
DWV	0hr	DWV 0hr_B	869598
DWV	0hr	DWV 0hr_C	1.08327e+06
DWV	24hr	DWV 24hr_A	1.41418e+06
DWV	24hr	DWV 24hr_B	1.44245e+06
DWV	24hr	DWV 24hr_C	1.66572e+06
DWV	48hr	DWV 48hr_A	2.71206e+06
DWV	48hr	DWV 48hr_B	2.83168e+06
DWV	48hr	DWV 48hr_C	2.46688e+06
DWV	72hr	DWV 72hr_A	3.39279e+06
DWV	72hr	DWV 72hr_B	3.28833e+06
DWV	72hr	DWV 72hr_C	3.59422e+06
DWV	96hr	DWV 96hr_A	4.21001e+06
DWV	96hr	DWV 96hr_B	4.21975e+06
DWV	96hr	DWV 96hr_C	3.28315e+06
replicate 2
Treatment	Timepoint	Sample	DWV RNA copies/20 ng RNA
mock	0 hr	mock 0hr_A	394.619
mock	0 hr	mock 0hr_B	221.209
mock	0 hr	mock 0hr_C	229.901
mock	24 hr	mock 24hr_A	260.065
mock	24 hr	mock 24hr_B	519.703
mock	24 hr	mock 24hr_C	232.25
mock	48 hr	mock 48hr_A	486.307
mock	48 hr	mock 48hr_B	400.322
mock	48 hr	mock 48hr_C	993.048
mock	72 hr	mock 72hr_A	197.064
mock	72 hr	mock 72hr_B	151.572
mock	72 hr	mock 72hr_C	604.492
mock	96 hr	mock 96hr_A	569.149
mock	96 hr	mock 96hr_B	241.927
mock	96 hr	mock 96hr_B	422.8
DWV	0 hr	DWV 0hr_A	568727
DWV	0 hr	DWV 0hr_B	650467
DWV	0 hr	DWV 0hr_C	470768
DWV	24 hr	DWV 24hr_A	552045
DWV	24 hr	DWV 24hr_B	503918
DWV	24 hr	DWV 24hr_C	606385
DWV	48 hr	DWV 48hr_A	1.0939e+06
DWV	48 hr	DWV 48hr_B	706084
DWV	48 hr	DWV 48hr_C	577444
DWV	72 hr	DWV 72hr_A	1.76137e+06
DWV	72 hr	DWV 72hr_B	1.84739e+06
DWV	72 hr	DWV 72hr_C	1.70691e+06
DWV	96 hr	DWV 96hr_A	3.73705e+06
DWV	96 hr	DWV 96hr_B	3.79588e+06
DWV	96 hr	DWV 96hr_C	3.47176e+06

## Sheet: Table S5
Table S5. Raw data for FHV-infected hemocytes. Data are plotted in Figures 4 and S4.
Approximately 1x105 hemocytes were experimentally infected with 1x106 FHV RNA copies. FHV RNA copies were measureed as a proxy for viral burden by qPCR over a timecourse.
Absolute RNA copies were calculated by comparison to a linear standard curve constructed using DNA plasmids containing the cloned FHV amplicon.
The data presented below are plotted in Figure 4 and S4.
replicate 1
Treatment	Timepoint	Sample	FHV RNA copies/20 ng RNA
mock	0hr	mock 0hr_A	2008.39
mock	0hr	mock 0hr_B	2363.39
mock	0hr	mock 0hr_C	2167.95
mock	24hr	mock 24hr_A	2230.1
mock	24hr	mock 24hr_B	1164.27
mock	24hr	mock 24hr_C	792.629
mock	48hr	mock 48hr_A	2097.36
mock	48hr	mock 48hr_B	2570.65
mock	48hr	mock 48hr_C	3266.71
mock	72hr	mock 72hr_A	3103.98
mock	72hr	mock 72hr_B	3254.33
mock	72hr	mock 72hr_C	3208.39
mock	96hr	mock 96hr_A	345.97
mock	96hr	mock 96hr_B	394.509
mock	96hr	mock 96hr_C	505.198
FHV	0hr	FHV 0hr_A	1.43085e+07
FHV	0hr	FHV 0hr_B	1.0417e+07
FHV	0hr	FHV 0hr_C	1.1427e+07
FHV	24hr	FHV 24hr_A	1.88405e+07
FHV	24hr	FHV 24hr_B	1.16471e+08
FHV	24hr	FHV 24hr_C	3.91954e+07
FHV	48hr	FHV 48hr_A	1.27841e+08
FHV	48hr	FHV 48hr_B	1.79794e+08
FHV	48hr	FHV 48hr_C	8.96497e+07
FHV	72hr	FHV 72hr_A	5.52913e+08
FHV	72hr	FHV 72hr_B	4.41652e+08
FHV	72hr	FHV 72hr_C	3.53033e+08
FHV	96hr	FHV 96hr_A	2.69997e+08
FHV	96hr	FHV 96hr_B	1.77024e+08
FHV	96hr	FHV 96hr_C	3.78426e+08
replicate 2
Treatment	Timepoint	Sample	FHV RNA copies/20 ng RNA
mock	0 hr	mock 0hr_A	20.9016
mock	0 hr	mock 0hr_B	21.4314
mock	0 hr	mock 0hr_C	20.3286
mock	24 hr	mock 24hr_A	90.3005
mock	24 hr	mock 24hr_B	17.5246
mock	24 hr	mock 24hr_C	47.5771
mock	48 hr	mock 48hr_A	255.97
mock	48 hr	mock 48hr_B	39.6632
mock	48 hr	mock 48hr_C	649.92
mock	72 hr	mock 72hr_A	241.844
mock	72 hr	mock 72hr_B	321.179
mock	72 hr	mock 72hr_C	117.817
mock	96 hr	mock 96hr_A	1690.96
mock	96 hr	mock 96hr_B	503.639
mock	96 hr	mock 96hr_B	65103.1
FHV	0 hr	FHV 0hr_A	316198
FHV	0 hr	FHV 0hr_B	436270
FHV	0 hr	FHV 0hr_C	2.8822e+06
FHV	24 hr	FHV 24hr_A	6.03881e+06
FHV	24 hr	FHV 24hr_B	3.28444e+06
FHV	24 hr	FHV 24hr_C	1.31462e+07
FHV	48 hr	FHV 48hr_A	1.79832e+08
FHV	48 hr	FHV 48hr_B	1.35731e+08
FHV	48 hr	FHV 48hr_C	1.70261e+08
FHV	72 hr	FHV 72hr_A	5.22987e+08
FHV	72 hr	FHV 72hr_B	3.44334e+08
FHV	72 hr	FHV 72hr_C	3.39874e+08
FHV	96 hr	FHV 96hr_A	1.41675e+08
FHV	96 hr	FHV 96hr_B	2.96504e+08
FHV	96 hr	FHV 96hr_C	1.69443e+08

## Sheet: Table S6
Table S6. Raw data for FHV-infected purple eyed pupal cells. Data are plotted in Figures 5 and S5
Approximately 1x106 purple eyed pupal cells were experimentally infected with 2x108 FHV RNA copies. FHV RNA copies were measureed as a proxy for viral burden by qPCR over a timecourse.
Absolute RNA copies were calculated by comparison to a linear standard curve constructed using DNA plasmids containing the cloned FHV amplicon.
The data below are plotted on Figure 5 and Figure S5.
replicate 1
Treatment	Timepoint	Sample	FHV RNA copies/20 ng RNA
mock	0hr	mock 0hr_A	1872.71
mock	0hr	mock 0hr_B	2479.12
mock	0hr	mock 0hr_C	2871.21
mock	24hr	mock 24hr_A	1393.55
mock	24hr	mock 24hr_B	3883.95
mock	24hr	mock 24hr_C	1273.19
mock	48hr	mock 48hr_A	1389.73
mock	48hr	mock 48hr_B	2605.99
mock	48hr	mock 48hr_C	1376.15
mock	72hr	mock 72hr_A	1275.19
mock	72hr	mock 72hr_B	1185.53
mock	72hr	mock 72hr_C	1945.28
mock	96hr	mock 96hr_A	1913.93
mock	96hr	mock 96hr_B	1327.84
mock	96hr	mock 96hr_C	2162.15
FHV	0hr	FHV 0hr_A	1.51323e+09
FHV	0hr	FHV 0hr_B	1.40977e+09
FHV	0hr	FHV 0hr_C	1.5873e+09
FHV	24hr	FHV 24hr_A	2.1571e+09
FHV	24hr	FHV 24hr_B	2.81075e+09
FHV	24hr	FHV 24hr_C	2.82402e+09
FHV	48hr	FHV 48hr_A	4.15761e+09
FHV	48hr	FHV 48hr_B	5.25085e+09
FHV	48hr	FHV 48hr_C	6.16945e+09
FHV	72hr	FHV 72hr_A	8.11723e+09
FHV	72hr	FHV 72hr_B	6.30768e+09
FHV	72hr	FHV 72hr_C	8.60129e+09
FHV	96hr	FHV 96hr_A	6.11156e+09
FHV	96hr	FHV 96hr_B	6.00729e+09
FHV	96hr	FHV 96hr_C	6.30156e+09
replicate 2
Treatment	Timepoint	Sample	FHV RNA copies/20 ng RNA
mock	0 hr	mock 0hr_A	3336.12
mock	0 hr	mock 0hr_B	1403.14
mock	0 hr	mock 0hr_C	1282.63
mock	24 hr	mock 24hr_A	1603.01
mock	24 hr	mock 24hr_B	390.492
mock	24 hr	mock 24hr_C	498.046
mock	48 hr	mock 48hr_A	3370.11
mock	48 hr	mock 48hr_B	2193.16
mock	48 hr	mock 48hr_C	1736.1
mock	72 hr	mock 72hr_A	2033.12
mock	72 hr	mock 72hr_B	656.844
mock	72 hr	mock 72hr_C	350.08
mock	96 hr	mock 96hr_A	1421.88
mock	96 hr	mock 96hr_B	1562.71
mock	96 hr	mock 96hr_B	1043.84
FHV	0 hr	FHV 0hr_A	3.36942e+08
FHV	0 hr	FHV 0hr_B	4.97969e+08
FHV	0 hr	FHV 0hr_C	3.6427e+08
FHV	24 hr	FHV 24hr_A	5.60105e+08
FHV	24 hr	FHV 24hr_B	1.43131e+09
FHV	24 hr	FHV 24hr_C	1.30244e+09
FHV	48 hr	FHV 48hr_A	2.60095e+09
FHV	48 hr	FHV 48hr_B	3.0013e+09
FHV	48 hr	FHV 48hr_C	3.27675e+09
FHV	72 hr	FHV 72hr_A	7.44889e+09
FHV	72 hr	FHV 72hr_B	8.4983e+09
FHV	72 hr	FHV 72hr_C	7.32976e+09
FHV	96 hr	FHV 96hr_A	6.76314e+09
FHV	96 hr	FHV 96hr_B	6.40482e+09
FHV	96 hr	FHV 96hr_C	5.53068e+09

## Sheet: Table S7
Table S7. Raw data for transfer of DWV infection from DWV-infected purple eyed pupal cells to naïve purple eyed pupal cells. Data are plotted in Figures 6 and S6.
DWV infection from 10 µL DWV-infected pupal cells was transferred to approximately 1x106 naïve pupal cells. DWV RNA copies were measureed as a proxy for viral burden by qPCR over a timecourse.
Absolute RNA copies were calculated by comparison to a linear standard curve constructed using DNA plasmids containing the cloned DWV amplicons.
The data below are plotted on Figure 6 and Figure S6.
replicate 1
Treatment	Timepoint	Sample	DWV RNA copies/20 ng RNA
mock	0hr	mock 0hr_A	759.588
mock	0hr	mock 0hr_B	962.134
mock	0hr	mock 0hr_C	749.803
mock	48hr	mock 48hr_A	800.619
mock	48hr	mock 48hr_B	1074.58
mock	48hr	mock 48hr_C	656.417
mock	72hr	mock 72hr_A	774.205
mock	72hr	mock 72hr_B	664.313
mock	72hr	mock 72hr_C	670.348
DWV	0hr	DWV 0hr_A	14943.3
DWV	0hr	DWV 0hr_B	16431.4
DWV	0hr	DWV 0hr_C	17835.3
DWV	48hr	DWV 48hr_A	44506.2
DWV	48hr	DWV 48hr_B	43155.4
DWV	48hr	DWV 48hr_C	45255.8
DWV	72hr	DWV 72hr_A	66246.6
DWV	72hr	DWV 72hr_B	67627.6
DWV	72hr	DWV 72hr_C	67750.3
replicate 2
Treatment	Timepoint	Sample	DWV RNA copies/20 ng RNA
mock	0 hr	mock 0hr_A	373.197
mock	0 hr	mock 0hr_B	332.409
mock	0 hr	mock 0hr_C	969.874
mock	48 hr	mock 48hr_A	1268.74
mock	48 hr	mock 48hr_B	516.098
mock	48 hr	mock 48hr_C	393.941
mock	72 hr	mock 72hr_A	1122.47
mock	72 hr	mock 72hr_B	390.007
mock	72 hr	mock 72hr_C	228.372
DWV	0 hr	DWV 0hr_A	78972.2
DWV	0 hr	DWV 0hr_B	76200.7
DWV	0 hr	DWV 0hr_C	98975.5
DWV	48 hr	DWV 48hr_A	135265
DWV	48 hr	DWV 48hr_B	126102
DWV	48 hr	DWV 48hr_C	137956
DWV	72 hr	DWV 72hr_A	164526
DWV	72 hr	DWV 72hr_B	163700
DWV	72 hr	DWV 72hr_C	224841

## Sheet: Table S8
Table S8. Raw data for transfer of FHV infection from FHV-infected purple eyed pupal cells to naïve purple eyed pupal cells. Data are plotted in Figures 6 and S6
FHV infection from 10 µL FHV-infected pupal cells was transferred to approximately 1x106 naïve pupal cells. FHV RNA copies were measureed as a proxy for viral burden by qPCR over a timecourse.
Absolute RNA copies were calculated by comparison to a linear standard curve constructed using DNA plasmids containing the cloned FHV amplicons.
The data below are plotted on Figure 6 and Figure S6.
replicate 1
Treatment	Timepoint	Sample	FHV RNA copies/20 ng RNA
mock	0hr	mock 0hr_A	389.622
mock	0hr	mock 0hr_B	278.293
mock	0hr	mock 0hr_C	242.327
mock	48hr	mock 48hr_A	134.094
mock	48hr	mock 48hr_B	180.893
mock	48hr	mock 48hr_C	148.156
mock	72hr	mock 72hr_A	274.229
mock	72hr	mock 72hr_B	130.285
mock	72hr	mock 72hr_C	338.978
FHV	0hr	FHV 0hr_A	8.11091e+07
FHV	0hr	FHV 0hr_B	1.39501e+08
FHV	0hr	FHV 0hr_C	1.64848e+08
FHV	48hr	FHV 48hr_A	8.70758e+08
FHV	48hr	FHV 48hr_B	7.99796e+08
FHV	48hr	FHV 48hr_C	5.45544e+08
FHV	72hr	FHV 72hr_A	3.29895e+09
FHV	72hr	FHV 72hr_B	3.3598e+09
FHV	72hr	FHV 72hr_C	3.61807e+09
replicate 2
Treatment	Timepoint	Sample	FHV RNA copies/20 ng RNA
mock	0 hr	mock 0hr_A	1324.09
mock	0 hr	mock 0hr_B	2714.23
mock	0 hr	mock 0hr_C	1870.89
mock	48 hr	mock 48hr_A	375.936
mock	48 hr	mock 48hr_B	530.485
mock	48 hr	mock 48hr_C	2989.63
mock	72 hr	mock 72hr_A	503.839
mock	72 hr	mock 72hr_B	660.91
mock	72 hr	mock 72hr_C	1442.25
FHV	0 hr	FHV 0hr_A	1.09595e+08
FHV	0 hr	FHV 0hr_B	1.301e+08
FHV	0 hr	FHV 0hr_C	1.10354e+08
FHV	48 hr	FHV 48hr_A	2.45727e+08
FHV	48 hr	FHV 48hr_B	2.61411e+08
FHV	48 hr	FHV 48hr_C	2.87368e+08
FHV	72 hr	FHV 72hr_A	8.57737e+08
FHV	72 hr	FHV 72hr_B	1.15972e+09
FHV	72 hr	FHV 72hr_C	1.80786e+09

## Sheet: Table S9
Table S9. Quantitative PCR (qPCR) cycle threshold (Ct) values for immune genes expression in SBV-infected pupal cells. Data are presented in Figures 7 and S7.
The relative expression of three immune genes (ago2, dcr, and bap1) were measured using qPCR, with normalization to the housekeeping gene rpl8.
These data are presented in Figure 7 and S7.
Replicate	Treatment	Timepoint	Sample	ago2 Ct	rpl8 Ct
1	mock	72hr	mock 72hr_A	27.6125	24.3138
	mock	72hr	mock 72hr_B	27.2862	24.273
	mock	72hr	mock 72hr_C	27.1032	24.1833
	SBV	72hr	SBV 72hr_A	28.2653	24.6749
	SBV	72hr	SBV 72hr_B	27.8972	25.346
	SBV	72hr	SBV 72hr_C	27.3882	25.1675
2	mock	72hr	mock 72hr_A	28.5155	25.1156
	mock	72hr	mock 72hr_B	29.2775	25.1724
	mock	72hr	mock 72hr_C	27.4606	24.2302
	SBV	72hr	SBV 72hr_A	27.3577	23.6868
	SBV	72hr	SBV 72hr_B	27.014	23.4795
	SBV	72hr	SBV 72hr_C	26.6257	23.4332
3	mock	72hr	mock 72hr_A	26.1817	23.3965
	mock	72hr	mock 72hr_B	28.2327	26.804
	mock	72hr	mock 72hr_C	26.2113	23.4109
	SBV	72hr	SBV 72hr_A	27.2276	24.1278
	SBV	72hr	SBV 72hr_B	28.103	24.634
	SBV	72hr	SBV 72hr_C	27.5459	24.5644
Replicate	Treatment	Timepoint	Sample	dcr-like Ct	rpl8 Ct
1	mock	72hr	mock 72hr_A
	mock	72hr	mock 72hr_B
	mock	72hr	mock 72hr_C
	SBV	72hr	SBV 72hr_A
	SBV	72hr	SBV 72hr_B
	SBV	72hr	SBV 72hr_C
2	mock	72hr	mock 72hr_A	29.7964	25.1156
	mock	72hr	mock 72hr_B	30.071	25.1724
	mock	72hr	mock 72hr_C	28.6815	24.2302
	SBV	72hr	SBV 72hr_A	28.4386	23.6868
	SBV	72hr	SBV 72hr_B	27.9477	23.4795
	SBV	72hr	SBV 72hr_C	28.2233	23.4332
3	mock	72hr	mock 72hr_A	27.3194	23.3965
	mock	72hr	mock 72hr_B	29.8804	26.804
	mock	72hr	mock 72hr_C	27.1696	23.4109
	SBV	72hr	SBV 72hr_A	28.3449	24.1278
	SBV	72hr	SBV 72hr_B	28.9759	24.634
	SBV	72hr	SBV 72hr_C	28.8729	24.5644
Replicate	Treatment	Timepoint	Sample	bap1 Ct	rpl8 Ct
1	mock	72hr	mock 72hr_A	26.6121	24.3138
	mock	72hr	mock 72hr_B	27.0034	24.273
	mock	72hr	mock 72hr_C	26.5802	24.1833
	SBV	72hr	SBV 72hr_A	26.7551	24.6749
	SBV	72hr	SBV 72hr_B	27.1336	25.346
	SBV	72hr	SBV 72hr_C	26.7253	25.1675
2	mock	72hr	mock 72hr_A	28.2352	26.6401
	mock	72hr	mock 72hr_B	28.4325	26.2883
	mock	72hr	mock 72hr_C	28.1241	25.0559
	SBV	72hr	SBV 72hr_A	28.1373	24.9151
	SBV	72hr	SBV 72hr_B	27.8164	24.8483
	SBV	72hr	SBV 72hr_C	27.7494	24.2728
3	mock	72hr	mock 72hr_A	25.2501	23.3965
	mock	72hr	mock 72hr_B	29.3165	26.804
	mock	72hr	mock 72hr_C	25.7603	23.4109
	SBV	72hr	SBV 72hr_A	26.3762	24.1278
	SBV	72hr	SBV 72hr_B	27.3383	24.634
	SBV	72hr	SBV 72hr_C	27.6484	24.5644
	mock	96hr	mock 96hr_A	26.9927	25.1222
	mock	96hr	mock 96hr_B	26.6189	25.4661
	mock	96hr	mock 96hr_C	29.1833	27.1845
	SBV	96hr	SBV 96hr_A	26.3319	25.2854
	SBV	96hr	SBV 96hr_B	26.4806	25.4476
	SBV	96hr	SBV 96hr_C	26.3447	25.5124

## Sheet: Table S10
Table S10. Quantitative PCR (qPCR) cycle threshold (Ct) value data for immune gene expression in DWV-infected honey bee pupal cells, data presented in Figures 7 and S8
The relative expression of three immune genes (ago2, dcr, and bap1) were measured using qPCR, with normalization to the housekeeping gene rpl8.
These data are presented in Figure 7 and S8.
Replicate	Treatment	Timepoint	Sample	ago2 Ct	rpl8 Ct
1	mock	72hr	mock 72hr_A	28.7089	26.1936
	mock	72hr	mock 72hr_B	27.6313	25.33
	mock	72hr	mock 72hr_C	28.3627	26.1663
	DWV	72hr	DWV 72hr_A	28.3784	25.7521
	DWV	72hr	DWV 72hr_B	28.005	25.3259
	DWV	72hr	DWV 72hr_C	27.6647	25.1057
2	mock	72hr	mock 72hr_A	24.3494	21.8058
	mock	72hr	mock 72hr_B	24.9596	21.899
	mock	72hr	mock 72hr_C	23.943	21.3675
	DWV	72hr	DWV 72hr_A	25.1604	22.0978
	DWV	72hr	DWV 72hr_B	24.4235	21.6936
	DWV	72hr	DWV 72hr_C	24.5342	21.6034
Replicate	Treatment	Timepoint	Sample	dcr-like Ct	rpl8 Ct
1	mock	72hr	mock 72hr_A	29.4313	26.1936
	mock	72hr	mock 72hr_B	28.3991	25.33
	mock	72hr	mock 72hr_C	29.2257	26.1663
	DWV	72hr	DWV 72hr_A	29.1635	25.7521
	DWV	72hr	DWV 72hr_B	28.7136	25.3259
	DWV	72hr	DWV 72hr_C	28.522	25.1057
2	mock	72hr	mock 72hr_A	25.7285	21.8058
	mock	72hr	mock 72hr_B	25.5338	21.899
	mock	72hr	mock 72hr_C	25.0107	21.3675
	DWV	72hr	DWV 72hr_A	25.9124	22.0978
	DWV	72hr	DWV 72hr_B	25.3045	21.6936
	DWV	72hr	DWV 72hr_C	25.3252	21.6034
Replicate	Treatment	Timepoint	Sample	bap1 Ct	rpl8 Ct
1	mock	72hr	mock 72hr_A	24.47	22.1654
	mock	72hr	mock 72hr_B	24.2986	21.786
	mock	72hr	mock 72hr_C	24.533	22.0557
	DWV	72hr	DWV 72hr_A	24.401	22.1627
	DWV	72hr	DWV 72hr_B	24.2661	21.9555
	DWV	72hr	DWV 72hr_C	24.324	21.7233
2	mock	72hr	mock 72hr_A	23.0755	21.4168
	mock	72hr	mock 72hr_B	23.6964	21.5206
	mock	72hr	mock 72hr_C	23.3069	21.1353
	DWV	72hr	DWV 72hr_A	23.0092	21.4607
	DWV	72hr	DWV 72hr_B	23.2327	21.082
	DWV	72hr	DWV 72hr_C	23.1791	21.4025

[truncated: 15 more sheets: Table S11, Table S12, Table S13, Table S14, Table S15, Table S16, Table S17, Table S18, Table S19, Table S20, Table S21, Table S22, Table S23, Table S24, Table S25]
